# Supplementary material for: A systematic review and meta-analysis of artificial intelligence versus clinicians for skin cancer diagnosis
Source: NPJ Digit Med. 2024 May 14;7:125. doi: 10.1038/s41746-024-01103-x (PMC11094047; doi:10.1038/s41746-024-01103-x)
Supplement: Supplementary file 3 — Dataset 1 [file 41746_2024_1103_MOESM3_ESM.xlsx]

## Sheet: Meta analisis GENERAL 
estudio	autor	año	Expertiz	test	TP	FP	FN	TN	Sensitivity	Specificity	VPP	VPN	Prevalence	Test set (total)	benigno	maligno
24	Piccolo D et al.	2002	1	test1	11.96	85.28	1.04	242.72	0.92	0.74	0.122995	0.995734	0.0381232	341	328	13
24	Piccolo D et al.	2002	1	test2	8.97	19.68	4.03	308.32	0.69	0.94	0.313089	0.987098	0.0381232	341	328	13
24	Piccolo D et al.	2002	2	test1	11.96	85.28	1.04	242.72	0.92	0.74	0.122995	0.995734	0.0381232	341	328	13
24	Piccolo D et al.	2002	2	test2	11.96	3.28	1.04	324.72	0.92	0.99	0.784777	0.996807	0.0381232	341	328	13
45	Friedman R et al.	2008	0	test1	48.02	28	0.98	22	0.98	0.44	0.631676	0.957354	0.494949	99	50	49
45	Friedman R et al.	2008	0	test2	34.79	25.5	14.21	24.5	0.71	0.49	0.577044	0.632911	0.494949	99	50	49
14	Dreiseitl S. et al	2009	1	test1	39	475.04	13	2493.96	0.75	0.84	0.0758696	0.994814	0.0172128	3021	2969	52
14	Dreiseitl S. et al	2009	1	test2	18.2	294.69	7.8	1256.31	0.7	0.81	0.0581674	0.99383	0.016487	1577	1551	26
14	Dreiseitl S. et al	2009	2	test1	39	475.04	13	2493.96	0.75	0.84	0.0758696	0.994814	0.0172128	3021	2969	52
14	Dreiseitl S. et al	2009	2	test2	19.24	255.24	6.76	1162.76	0.74	0.82	0.0700962	0.99422	0.0180055	1444	1418	26
15	Ferris L et al.	2015	0	test1	24	23	1	17	0.96	0.425	0.510638	0.944444	0.384615	65	40	25
15	Ferris L et al.	2015	0	test2	17.7	16.52	7.3	23.48	0.708	0.587	0.517241	0.762833	0.384615	65	40	25
3	Tschandl P. et al	2017	3	test 1	18	8.7	2	21.3	0.9	0.71	0.674157	0.914163	0.4	50	30	20
3	Tschandl P. et al	2017	3	test 2	17.2	6.3	2.8	23.7	0.86	0.79	0.731915	0.89434	0.4	50	30	20
4	Yu C et al.	2018	3	test1	161.998	46.0207	13.0025	140.979	0.9257	0.7539	0.778766	0.915558	0.483425	362	187	175
4	Yu C et al.	2018	3	test2	72.9925	16.3064	102.007	170.694	0.4171	0.9128	0.817395	0.625937	0.483425	362	187	175
4	Yu C et al.	2018	2	test1	161.998	46.0207	13.0025	140.979	0.9257	0.7539	0.778766	0.915558	0.483425	362	187	175
4	Yu C et al.	2018	2	test2	166.04	58.4936	8.96	128.506	0.9488	0.6872	0.739488	0.93482	0.483425	362	187	175
4	Yu C et al.	2018	3	test1	161.998	59.5408	13.0025	127.459	0.9257	0.6816	0.731239	0.90743	0.483425	362	187	175
4	Yu C et al.	2018	3	test2	84	42.823	91	144.177	0.48	0.771	0.66234	0.613057	0.483425	362	187	175
4	Yu C et al.	2018	2	test1	161.998	59.5408	13.0025	127.459	0.9257	0.6816	0.731239	0.90743	0.483425	362	187	175
4	Yu C et al.	2018	2	test2	172.007	64.7768	2.9925	122.223	0.9829	0.6536	0.726431	0.976101	0.483425	362	187	175
37	Haenssle H et al. (I)	2018	0	test1	17.32	14	2.68	66	0.866	0.825	0.553001	0.960978	0.2	100	80	20
37	Haenssle H et al. (I)	2018	0	test2	17.32	22.96	2.68	57.04	0.866	0.713	0.42999	0.955124	0.2	100	80	20
1	Brinker T et al. (I)	2019	0	test1	17.88	25.44	2.12	54.56	0.894	0.682	0.412742	0.962597	0.2	100	80	20
1	Brinker T et al. (I)	2019	0	test2	17.88	28.48	2.12	51.52	0.894	0.644	0.385677	0.960477	0.2	100	80	20
18	Brinker T et al. (II)	2019	0	test1	14.82	10.8	5.18	69.2	0.741	0.865	0.578454	0.930358	0.2	100	80	20
18	Brinker T et al. (II)	2019	0	test2	14.82	32	5.18	48	0.741	0.6	0.316531	0.902595	0.2	100	80	20
21	Brinker T et al. (III)	2019	0	test1	330.846	88.842	71.154	313.158	0.823	0.779	0.788314	0.814854	0.5	804	402	402
21	Brinker T et al. (III)	2019	0	test2	270.144	151.956	131.856	250.044	0.672	0.622	0.64	0.654737	0.5	804	402	402
35	Han S et al.	2019	3	test1	37	12	3	28	0.925	0.7	0.755102	0.903226	0.5	80	40	40
35	Han S et al.	2019	3	test2	30.88	14.2	9.12	25.8	0.772	0.645	0.685004	0.738832	0.5	80	40	40
35	Han S et al.	2019	2	test1	37	12	3	28	0.925	0.7	0.755102	0.903226	0.5	80	40	40
35	Han S et al.	2019	2	test2	38	11.16	2	28.84	0.95	0.721	0.772986	0.935149	0.5	80	40	40
35	Han S et al.	2019	1	test1	37	12	3	28	0.925	0.7	0.755102	0.903226	0.5	80	40	40
35	Han S et al.	2019	1	test2	37.68	12.6	2.32	27.4	0.942	0.685	0.749403	0.921938	0.5	80	40	40
42	Maron R et al.	2019	0	test1	133.92	10.44	46.08	109.56	0.744	0.913	0.927681	0.703932	0.6	300	120	180	50 cuestionarios
42	Maron R et al.	2019	0	test2	133.92	48.24	46.08	71.76	0.744	0.598	0.735178	0.608961	0.6	300	120	180
29	Fink C et al.	2020	0	test1	34.956	7.632	1.044	28.368	0.971	0.788	0.820795	0.964504	0.5	72	36	36
29	Fink C et al.	2020	0	test2	32.616	10.44	3.384	25.56	0.906	0.71	0.757525	0.883085	0.5	72	36	36
40	Haenssle H et al. (II)	2020	0	test1	50.024	14.976	1.976	33.024	0.962	0.688	0.7696	0.943543	0.52	100	48	52
40	Haenssle H et al. (II)	2020	0	test2	40.092	14.64	11.908	33.36	0.771	0.695	0.732515	0.736944	0.52	100	48	52
44	Jinnai S. et al	2020	1	test1	449.82	80.3	90.18	1379.7	0.833	0.945	0.848525	0.938648	0.27	2000	1460	540
44	Jinnai S. et al	2020	1	test2	450.9	205.86	89.1	1254.14	0.835	0.859	0.686552	0.933668	0.27	2000	1460	540
44	Jinnai S. et al	2020	2	test1	449.82	80.3	90.18	1379.7	0.833	0.945	0.848525	0.938648	0.27	2000	1460	540
44	Jinnai S. et al	2020	2	test2	466.02	195.64	73.98	1264.36	0.863	0.866	0.704319	0.944723	0.27	2000	1460	540
2	Tognettia L et al.	2021	0	test1	64.01	36.82	9.99	103.18	0.865	0.737	0.634831	0.911726	0.345794	214	140	74
2	Tognettia L et al.	2021	0	test2	56.98	54.04	17.02	85.96	0.77	0.614	0.513241	0.834725	0.345794	214	140	74
39	Polesie S et al.	2021	0	test1	41	11	9	39	0.82	0.78	0.788462	0.8125	0.5	100	50	50
39	Polesie S et al.	2021	0	test2	41	20.5	9	29.5	0.82	0.59	0.666667	0.766234	0.5	100	50	50
50	Pham T et al.	2021	0	test1	17	4	3	76	0.85	0.95	0.809524	0.962025	0.2	100	80	20
50	Pham T et al.	2021	0	test2	14.82	32	5.18	48	0.741	0.6	0.316531	0.902595	0.2	100	80	20
22	Zhen Yu et al.	2022	0	test1	53.9963	29.997	35.0037	60.003	0.6067	0.6667	0.642864	0.631566	0.497207	179	90	89
22	Zhen Yu et al.	2022	0	test2	55.1711	47.916	33.8289	42.084	0.6199	0.4676	0.535189	0.554372	0.497207	179	90	89
			0=overall clinicians
			1=non-expert dermatologists	test1=AI
			2= expert dermatologists	test2=clinicians
			3=generalist

## Sheet: Meta analisis SUBGRUPOS
estudio	autor	año	internal - external	tipo estudio	año de publicación	imagenes	Expertiz	test	TP	FP	FN	TN	Sensitivity	Specificity	VPP	VPN	Prevalence	Test set (total)	benigno	maligno
24	Piccolo D et al.	2002	1	0	0	2	1	test1	11.96	85.28	1.04	242.72	0.92	0.74	0.122995	0.995734	0.0381232	341	328	13
24	Piccolo D et al.	2002	1	0	0	2	1	test2	8.97	19.68	4.03	308.32	0.69	0.94	0.313089	0.987098	0.0381232	341	328	13
24	Piccolo D et al.	2002	1	0	0	2	2	test1	11.96	85.28	1.04	242.72	0.92	0.74	0.122995	0.995734	0.0381232	341	328	13
24	Piccolo D et al.	2002	1	0	0	2	2	test2	11.96	3.28	1.04	324.72	0.92	0.99	0.784777	0.996807	0.0381232	341	328	13
45	Friedman R et al.	2008	0	0	0	2	0	test1	48.02	28	0.98	22	0.98	0.44	0.631676	0.957354	0.494949	99	50	49
45	Friedman R et al.	2008	0	0	0	2	0	test2	34.79	25.5	14.21	24.5	0.71	0.49	0.577044	0.632911	0.494949	99	50	49
14	Dreiseitl S. et al	2009	0	1	0	2	1	test1	39	475.04	13	2493.96	0.75	0.84	0.0758696	0.994814	0.0172128	3021	2969	52
14	Dreiseitl S. et al	2009	0	1	0	2	1	test2	18.2	294.69	7.8	1256.31	0.7	0.81	0.0581674	0.99383	0.016487	1577	1551	26
14	Dreiseitl S. et al	2009	0	1	0	2	2	test1	39	475.04	13	2493.96	0.75	0.84	0.0758696	0.994814	0.0172128	3021	2969	52
14	Dreiseitl S. et al	2009	0	1	0	2	2	test2	19.24	255.24	6.76	1162.76	0.74	0.82	0.0700962	0.99422	0.0180055	1444	1418	26
15	Ferris L et al.	2015	0	0	0	2	0	test1	24	23	1	17	0.96	0.425	0.510638	0.944444	0.384615	65	40	25
15	Ferris L et al.	2015	0	0	0	2	0	test2	17.7	16.52	7.3	23.48	0.708	0.587	0.517241	0.762833	0.384615	65	40	25
15	Ferris L et al.	2015	0	0	0	2	1	test1	24	23	1	17	0.96	0.425	0.510638	0.944444	0.384615	65	40	25
15	Ferris L et al.	2015	0	0	0	2	1	test2	20.125	20.76	4.875	19.24	0.805	0.481	0.492234	0.797844	0.384615	65	40	25
15	Ferris L et al.	2015	0	0	0	2	2	test1	24	23	1	17	0.96	0.425	0.510638	0.944444	0.384615	65	40	25
15	Ferris L et al.	2015	0	0	0	2	2	test2	16.175	13.84	8.825	26.16	0.647	0.654	0.538897	0.747749	0.384615	65	40	25
15	Ferris L et al.	2015	0	0	0	2	3	test1	24	23	1	17	0.96	0.425	0.510638	0.944444	0.384615	65	40	25
15	Ferris L et al.	2015	0	0	0	2	3	test2	20.125	20.76	4.875	19.24	0.805	0.481	0.492234	0.797844	0.384615	65	40	25
3	Tschandl P. et al	2017	0	0	1	2	3	test 1	18	8.7	2	21.3	0.9	0.71	0.674157	0.914163	0.4	50	30	20
3	Tschandl P. et al	2017	0	0	1	2	3	test 2	17.2	6.3	2.8	23.7	0.86	0.79	0.731915	0.89434	0.4	50	30	20
4	Yu C et al.	2018	0	0	1	2	3	test1	161.998	46.0207	13.0025	140.979	0.9257	0.7539	0.778766	0.915558	0.483425	362	187	175
4	Yu C et al.	2018	0	0	1	2	3	test2	72.9925	16.3064	102.007	170.694	0.4171	0.9128	0.817395	0.625937	0.483425	362	187	175
4	Yu C et al.	2018	0	0	1	2	2	test1	161.998	46.0207	13.0025	140.979	0.9257	0.7539	0.778766	0.915558	0.483425	362	187	175
4	Yu C et al.	2018	0	0	1	2	2	test2	166.04	58.4936	8.96	128.506	0.9488	0.6872	0.739488	0.93482	0.483425	362	187	175
4	Yu C et al.	2018	0	0	1	2	3	test1	161.998	59.5408	13.0025	127.459	0.9257	0.6816	0.731239	0.90743	0.483425	362	187	175
4	Yu C et al.	2018	0	0	1	2	3	test2	84	42.823	91	144.177	0.48	0.771	0.66234	0.613057	0.483425	362	187	175
4	Yu C et al.	2018	0	0	1	2	2	test1	161.998	59.5408	13.0025	127.459	0.9257	0.6816	0.731239	0.90743	0.483425	362	187	175
4	Yu C et al.	2018	0	0	1	2	2	test2	172.007	64.7768	2.9925	122.223	0.9829	0.6536	0.726431	0.976101	0.483425	362	187	175
37	Haenssle H et al. (I)	2018	1	0	1	2	0	test1	17.32	14	2.68	66	0.866	0.825	0.553001	0.960978	0.2	100	80	20
37	Haenssle H et al. (I)	2018	1	0	1	2	0	test2	17.32	22.96	2.68	57.04	0.866	0.713	0.42999	0.955124	0.2	100	80	20
37	Haenssle H et al. (I)	2018	1	0	1	2	1	test1	17.32	14	2.68	66	0.866	0.825	0.553001	0.960978	0.2	100	80	20
37	Haenssle H et al. (I)	2018	1	0	1	2	1	test2	16.58	25.92	3.42	54.08	0.829	0.676	0.390118	0.940522	0.2	100	80	20
37	Haenssle H et al. (I)	2018	1	0	1	2	2	test1	17.32	14	2.68	66	0.866	0.825	0.553001	0.960978	0.2	100	80	20
37	Haenssle H et al. (I)	2018	1	0	1	2	2	test2	17.8	20.4	2.2	59.6	0.89	0.745	0.465969	0.964401	0.2	100	80	20
1	Brinker T et al. (I)	2019	1	0	1	3	0	test1	17.88	25.44	2.12	54.56	0.894	0.682	0.412742	0.962597	0.2	100	80	20
1	Brinker T et al. (I)	2019	1	0	1	3	0	test2	17.88	28.48	2.12	51.52	0.894	0.644	0.385677	0.960477	0.2	100	80	20
1	Brinker T et al. (I)	2019	1	0	1	3	1	test1	17.88	25.44	2.12	54.56	0.894	0.682	0.412742	0.962597	0.2	100	80	20
1	Brinker T et al. (I)	2019	1	0	1	3	1	test2	17.78	28.24	2.22	51.76	0.889	0.647	0.386354	0.958874	0.2	100	80	20
1	Brinker T et al. (I)	2019	1	0	1	3	2	test1	17.88	25.44	2.12	54.56	0.894	0.682	0.412742	0.962597	0.2	100	80	20
1	Brinker T et al. (I)	2019	1	0	1	3	2	test2	18.34	32.96	1.66	47.04	0.917	0.588	0.357505	0.965914	0.2	100	80	20
18	Brinker T et al. (II)	2019	0	0	1	2	0	test1	14.82	10.8	5.18	69.2	0.741	0.865	0.578454	0.930358	0.2	100	80	20
18	Brinker T et al. (II)	2019	0	0	1	2	0	test2	14.82	32	5.18	48	0.741	0.6	0.316531	0.902595	0.2	100	80	20
18	Brinker T et al. (II)	2019	0	0	1	2	1	test1	14.82	10.8	5.18	69.2	0.741	0.865	0.578454	0.930358	0.2	100	80	20
18	Brinker T et al. (II)	2019	0	0	1	2	1	test2	14.96	33.44	5.04	46.56	0.748	0.582	0.309091	0.902326	0.2	100	80	20
18	Brinker T et al. (II)	2019	0	0	1	2	2	test1	14.82	10.8	5.18	69.2	0.741	0.865	0.578454	0.930358	0.2	100	80	20
18	Brinker T et al. (II)	2019	0	0	1	2	2	test2	14.6	24.64	5.4	55.36	0.73	0.692	0.372069	0.911126	0.2	100	80	20
21	Brinker T et al. (III)	2019	0	0	1	2	2	test1	330.846	88.842	71.154	313.158	0.823	0.779	0.788314	0.814854	0.5	804	402	402	134/67	cuestionarios de 135/67 imagenes, pero test set total de 804
21	Brinker T et al. (III)	2019	0	0	1	2	2	test2	254.064	139.896	147.936	262.104	0.632	0.652	0.644898	0.639216	0.5	804	402	402
21	Brinker T et al. (III)	2019	0	0	1	2	0	test1	330.846	88.842	71.154	313.158	0.823	0.779	0.788314	0.814854	0.5	804	402	402
21	Brinker T et al. (III)	2019	0	0	1	2	0	test2	270.144	151.956	131.856	250.044	0.672	0.622	0.64	0.654737	0.5	804	402	402
21	Brinker T et al. (III)	2019	0	0	1	2	1	test1	330.846	88.842	71.154	313.158	0.823	0.779	0.788314	0.814854	0.5	804	402	402
21	Brinker T et al. (III)	2019	0	0	1	2	1	test2	276.978	168.84	125.022	233.16	0.689	0.58	0.62128	0.650954	0.5	804	402	402
35	Han S et al.	2019	0	0	1	1	3	test1	37	12	3	28	0.925	0.7	0.755102	0.903226	0.5	80	40	40
35	Han S et al.	2019	0	0	1	1	3	test2	30.88	14.2	9.12	25.8	0.772	0.645	0.685004	0.738832	0.5	80	40	40
35	Han S et al.	2019	0	0	1	1	2	test1	37	12	3	28	0.925	0.7	0.755102	0.903226	0.5	80	40	40
35	Han S et al.	2019	0	0	1	1	2	test2	38	11.16	2	28.84	0.95	0.721	0.772986	0.935149	0.5	80	40	40
35	Han S et al.	2019	0	0	1	1	1	test1	37	12	3	28	0.925	0.7	0.755102	0.903226	0.5	80	40	40
35	Han S et al.	2019	0	0	1	1	1	test2	37.68	12.6	2.32	27.4	0.942	0.685	0.749403	0.921938	0.5	80	40	40
42	Maron R et al.	2019	0	0	1	2	0	test1	133.92	10.44	46.08	109.56	0.744	0.913	0.927681	0.703932	0.6	300	120	180	50 cuestionarios
42	Maron R et al.	2019	0	0	1	2	0	test2	133.92	48.24	46.08	71.76	0.744	0.598	0.735178	0.608961	0.6	300	120	180
29	Fink C et al.	2020	1	0	1	2	0	test1	34.956	7.632	1.044	28.368	0.971	0.788	0.820795	0.964504	0.5	72	36	36
29	Fink C et al.	2020	1	0	1	2	0	test2	32.616	10.44	3.384	25.56	0.906	0.71	0.757525	0.883085	0.5	72	36	36
29	Fink C et al.	2020	1	0	1	2	1	test1	34.956	7.632	1.044	28.368	0.971	0.788	0.820795	0.964504	0.5	72	36	36
29	Fink C et al.	2020	1	0	1	2	1	test2	32.724	16.164	3.276	19.836	0.909	0.551	0.669367	0.858255	0.5	72	36	36
29	Fink C et al.	2020	1	0	1	2	2	test1	34.956	7.632	1.044	28.368	0.971	0.788	0.820795	0.964504	0.5	72	36	36
29	Fink C et al.	2020	1	0	1	2	2	test2	31.212	6.984	4.788	29.016	0.867	0.806	0.817154	0.85836	0.5	72	36	36
40	Haenssle H et al. (II)	2020	1	0	1	2	0	test1	50.024	14.976	1.976	33.024	0.962	0.688	0.7696	0.943543	0.52	100	48	52
40	Haenssle H et al. (II)	2020	1	0	1	2	0	test2	40.092	14.64	11.908	33.36	0.771	0.695	0.732515	0.736944	0.52	100	48	52
40	Haenssle H et al. (II)	2020	1	0	1	2	1	test1	50.024	14.976	1.976	33.024	0.962	0.688	0.7696	0.943543	0.52	100	48	52
40	Haenssle H et al. (II)	2020	1	0	1	2	1	test2	36.088	15.552	15.912	32.448	0.694	0.676	0.698838	0.670968	0.52	100	48	52
40	Haenssle H et al. (II)	2020	1	0	1	2	2	test1	50.024	14.976	1.976	33.024	0.962	0.688	0.7696	0.943543	0.52	100	48	52
40	Haenssle H et al. (II)	2020	1	0	1	2	2	test2	41.912	13.344	10.088	34.656	0.806	0.722	0.758506	0.77454	0.52	100	48	52
44	Jinnai S. et al	2020	0	0	1	1	1	test1	449.82	80.3	90.18	1379.7	0.833	0.945	0.848525	0.938648	0.27	2000	1460	540
44	Jinnai S. et al	2020	0	0	1	1	1	test2	450.9	205.86	89.1	1254.14	0.835	0.859	0.686552	0.933668	0.27	2000	1460	540
44	Jinnai S. et al	2020	0	0	1	1	2	test1	449.82	80.3	90.18	1379.7	0.833	0.945	0.848525	0.938648	0.27	2000	1460	540
44	Jinnai S. et al	2020	0	0	1	1	2	test2	466.02	195.64	73.98	1264.36	0.863	0.866	0.704319	0.944723	0.27	2000	1460	540
2	Tognettia L et al.	2021	0	0	1	2	0	test1	64.01	36.82	9.99	103.18	0.865	0.737	0.634831	0.911726	0.345794	214	140	74
2	Tognettia L et al.	2021	0	0	1	2	0	test2	56.98	54.04	17.02	85.96	0.77	0.614	0.513241	0.834725	0.345794	214	140	74
2	Tognettia L et al.	2021	0	0	1	2	1	test1	50.996	27.976	10.004	76.024	0.836	0.731	0.645748	0.883712	0.369697	165	104	61
2	Tognettia L et al.	2021	0	0	1	2	1	test2	46.665	43.992	14.335	60.008	0.765	0.577	0.514742	0.807178	0.369697	165	104	61
2	Tognettia L et al.	2021	0	0	1	2	2	test1	58.995	31	10.005	93	0.855	0.75	0.655536	0.902869	0.357513	193	124	69
2	Tognettia L et al.	2021	0	0	1	2	2	test2	54.027	43.028	14.973	80.972	0.783	0.653	0.556664	0.843942	0.357513	193	124	69
39	Polesie S et al.	2021	0	0	1	2	0	test1	41	11	9	39	0.82	0.78	0.788462	0.8125	0.5	100	50	50
39	Polesie S et al.	2021	0	0	1	2	0	test2	41	20.5	9	29.5	0.82	0.59	0.666667	0.766234	0.5	100	50	50
50	Pham T et al.	2021	0	0	1	2	0	test1	17	4	3	76	0.85	0.95	0.809524	0.962025	0.2	100	80	20
50	Pham T et al.	2021	0	0	1	2	0	test2	14.82	32	5.18	48	0.741	0.6	0.316531	0.902595	0.2	100	80	20
50	Pham T et al.	2021	0	0	1	2	1	test1	17	4	3	76	0.85	0.95	0.809524	0.962025	0.2	100	80	20
50	Pham T et al.	2021	0	0	1	2	1	test2	14.96	33.44	5.04	46.56	0.748	0.582	0.309091	0.902326	0.2	100	80	20
50	Pham T et al.	2021	0	0	1	2	2	test1	17	4	3	76	0.85	0.95	0.809524	0.962025	0.2	100	80	20
50	Pham T et al.	2021	0	0	1	2	2	test2	14.26	21.36	5.74	58.64	0.713	0.733	0.400337	0.910842	0.2	100	80	20
22	Zhen Yu et al.	2022	0	0	1	2	0	test1	53.9963	29.997	35.0037	60.003	0.6067	0.6667	0.642864	0.631566	0.497207	179	90	89
22	Zhen Yu et al.	2022	0	0	1	2	0	test2	55.1711	47.916	33.8289	42.084	0.6199	0.4676	0.535189	0.554372	0.497207	179	90	89
22	Zhen Yu et al.	2022	0	0	1	2	1	test1	53.9963	29.997	35.0037	60.003	0.6067	0.6667	0.642864	0.631566	0.497207	179	90	89
22	Zhen Yu et al.	2022	0	0	1	2	1	test2	55.4025	52.803	33.5975	37.197	0.6225	0.4133	0.512012	0.525422	0.497207	179	90	89
22	Zhen Yu et al.	2022	0	0	1	2	2	test1	53.9963	29.997	35.0037	60.003	0.6067	0.6667	0.642864	0.631566	0.497207	179	90	89
22	Zhen Yu et al.	2022	0	0	1	2	2	test2	55.002	44.433	33.998	45.567	0.618	0.5063	0.553145	0.572702	0.497207	179	90	89
							0=overall clinicians
			0=internal test set	0=retrospective	0= pre 2017	1=clinical images	1=non-expert dermatologists	test1=AI
			1=external test set	1=prospective	1= 2017	2=dermoscopy	2= expert dermatologists	test2=clinicians
						3=clinicala and dermoscopyambas	3=generalist
